# Supplementary material for: Deciphering Tumour Microenvironment of Liver Cancer through Deconvolution of Bulk RNA-Seq Data with Single-Cell Atlas
Source: Cancers (Basel). 2022 Dec 27;15(1):153. doi: 10.3390/cancers15010153 (PMC9818189; doi:10.3390/cancers15010153)
Supplement: Supplementary file 1 [file cancers-15-00153-s001.zip]

Archive with 11 entries (10 files):
- cancers-2059594-supplementary/Supplements/
- cancers-2059594-supplementary/Supplements/S1_SVR_Estimation.pdf
- cancers-2059594-supplementary/Supplements/S2_Cell_Type_Hierarchy.pdf
- cancers-2059594-supplementary/Supplements/S3_Estimation_by_Cibersortx_and_Support_Vector_Regression_Other_Cell_Types.pdf
- cancers-2059594-supplementary/Supplements/S4_In_Silico_Validation_of_Cibersortx_and_Support_Vector_Regression.pdf
- cancers-2059594-supplementary/Supplements/S5_Survival_Impacts_of_Cell_Fractions_Estimated_by_Cibersortx_TCGA-LIHC.pdf
- cancers-2059594-supplementary/Supplements/S6_Survival_Impacts_of_Cell_Fractions_Estimated_by_Cibersortx_GSE14520.pdf
- cancers-2059594-supplementary/Supplements/S7_Pathway_Analysis.pdf
- cancers-2059594-supplementary/Supplements/Supporting_Information .pdf
- cancers-2059594-supplementary/Supplements/Table_S1_Summary_of_the_Datasets_Used_in_This_Study.xlsx
- cancers-2059594-supplementary/Supplements/Table_S2_Summary_of_Survival_Analyses.xlsx
