# Supplementary material for: Deciphering Tumour Microenvironment of Liver Cancer through Deconvolution of Bulk RNA-Seq Data with Single-Cell Atlas
Source: Cancers (Basel). 2022 Dec 27;15(1):153. doi: 10.3390/cancers15010153 (PMC9818189; doi:10.3390/cancers15010153)
Supplement: Supplementary file 1 [file cancers-15-00153-s001.zip › cancers-2059594-supplementary/Supplements/Table_S1_Summary_of_the_Datasets_Used_in_This_Study.xlsx]

## Sheet: 工作表1
Study	Source	Phenotypes	Annotation	Survival information
RNA-Seq
TCGA-LIHC	UCSC Xena Tools	Fibrolamellar Carcinoma (3) / HCC (427) / Hepatocholangiocarcinoma (8)	Pooled cohort study, The Cancer Genome Atlas Liver Hepatocellular Carcinoma	Disease-free, overall
LIRI-JP	ICGC	HCC (228) / Metastatic Liver Cancers (32) / Non-Tumor (202)	Cohort study, Liver Cancer - RIKEN, Japan
GSE77314	GEO	HCC (50) / Non-Tumor (50)	100 samples consisting of tumor tissue and peri-tumoral tissue from 50 HCC patients
GSE119336	GEO	Intrahepatic Cholangiocarcinoma (iCCA, 15) / Adjacent Non-Tumor (15)
GSE124535	GEO	HCC (35) / Non-Tumor (35)	HBV-related HCC, BCLC 0-A, some have complications of liver cirrhosis, 35 fresh paried tissue
GSE65485	GEO	HCC (50) / Non-Tumor (5)	88% HBV positive, 5 matched
GSE77509	GEO	HCC (20) / Portal Vein Tumor Thrombosis (PVTT, 20) / Adjacent Normal (20)	three matched samples: primary HCC tumour, adjacent normal liver tissue and PVTT
GSE94660	GEO	HBV-HCC (21) / Non-Neoplastic Liver Tissue (21)	pairs of tumor and non-neoplastic liver tissues of HBV-HCC patients
Microarray
GSE14520	GEO	HCC (247) / Non-Tumor Liver (239)	HCC cohort study including patients with history of HBV or related cirrhosis	Disease-free, overall
