# Supplementary material for: Deciphering Tumour Microenvironment of Liver Cancer through Deconvolution of Bulk RNA-Seq Data with Single-Cell Atlas
Source: Cancers (Basel). 2022 Dec 27;15(1):153. doi: 10.3390/cancers15010153 (PMC9818189; doi:10.3390/cancers15010153)
Supplement: Supplementary file 1 [file cancers-15-00153-s001.zip › cancers-2059594-supplementary/Supplements/Table_S2_Summary_of_Survival_Analyses.xlsx]

## Sheet: TCGA-LIHC
Cell Type	Reference Atlas	Overall Survival (P-value)	Implication	Separation (High vs Low)	Desease-free Survival (P-value)	Implication	Separation (High vs Low)
Alpha-beta T Cell	Normal Atlas (GSE115469)	0.5207	No impact	Median point	0.4924	No impact	Median point
Gamma-delta T Cell	Normal Atlas (GSE115469)	0.00246	Negative impact	optimised (29 vs 341)	0.04019	Negative impact	optimised (25 vs 291)
Cholangiocyte	Normal Atlas (GSE115469)	0.00012	Negative impact	optimised (99 vs 271)	0.00021	Negative impact	optimised (47 vs 269)
Hepatic Stellate Cell	Normal Atlas (GSE115469)	0.3015	No impact	Median point	0.3452	No impact	Median point
Central Venous LSEC	Normal Atlas (GSE115469)	5e-05	Negative impact	optimised (99 vs 271)	0.00072	Negative impact	optimised (22 vs 294)
Periportal LSEC	Normal Atlas (GSE115469)	0.01247	Positive impact	optimised (341 vs 29)	0.069	Positive impact	optimised (307 vs 9)
Inflammatory Macrophage	Normal Atlas (GSE115469)	0.0011	Negative impact	optimised (196 vs 174)	0.44482	No impact	Median point
Non-inflammatory Macrophage	Normal Atlas (GSE115469)	0.0378	Marginal impact	Median point	0.7948	No impact	Median point
Mature B Cell	Normal Atlas (GSE115469)	0.01725	Positive impact	optimised (96 vs 274)	0.00359	Positive impact	optimised (272 vs 44)
Plasma Cell	Normal Atlas (GSE115469)	0	Negative impact	optimised (81 vs 289)	0.00033	Negative impact	optimised (73 vs 243)
Portal Endothelial Cell	Normal Atlas (GSE115469)	0.7317	No impact	Median point	0.5817	No impact	Median point
NK-like Cell	Normal Atlas (GSE115469)	0.01126	Marginal impact	optimised (119 vs 251)	0.01445	Negative impact	optimised (22 vs 294)
Hepatocyte	Normal Atlas (GSE115469)	3e-05	Positive impact	optimised (188 vs 182)	0.0014	Positive impact	optimised (258 vs 58)
cDC1	TME-Stroma Atlas (GSE146409)	0.4036	No impact	Median point	0.5675	No impact	Median point
cDC2	TME-Stroma Atlas (GSE146409)	3e-05	Negative impact	optimised (39 vs 331)	0.10357	No impact	optimised (119 vs 197)
LSEC	TME-Stroma Atlas (GSE146409)	0.00016	Positive impact	optimised (255 vs 115)	0.00962	Negative impact	optimised (10 vs 306)
Pericyte	TME-Stroma Atlas (GSE146409)	0.31717	No impact	Median point	0.01393	Negative impact	optimised (13 vs 303)
Stellate Cell	TME-Stroma Atlas (GSE146409)	0.01424	Positive impact	optimised (73 vs 297)	0.00126	Positive impact	optimised (44 vs 272)
CAF	TME-Stroma Atlas (GSE146409)	0.31178	No impact	Median point	0.0723	No impact	optimised (171 vs 145)
LVEC	TME-Stroma Atlas (GSE146409)	0.5618	No impact	Median point	0.00132	Positive impact	optimised (294 vs 22)
LVECt	TME-Stroma Atlas (GSE146409)	0.00859	Positive impact	optimised (335 vs 35)	4e-05	Positive impact	optimised (237 vs 79)
SAM	TME-Stroma Atlas (GSE146409)	0.17642	No impact	Median point	0.00089	Negative impact	optimised (25 vs 291)
TM1	TME-Stroma Atlas (GSE146409)	0	Negative impact	optimised (31 vs 339)	0	Negative impact	optimised (24 vs 292)
Kupffer Cell	TME-Stroma Atlas (GSE146409)	0	Negative impact	optimised (9 vs 361)	0	Negative impact	optimised (8 vs 308)
Proliferation	TME-Stroma Atlas (GSE146409)	5e-05	Negative impact	optimised (64 vs 306)	0.05121	Marginal impact	Median point
vSMC	TME-Stroma Atlas (GSE146409)	2e-05	Positive impact	optimised (284 vs 86)	0.05164	No impact	optimised (207 vs 109)
Hepatocytes	TME-Immune Atlas (GSE156337)	3e-05	Positive impact	optimised (188 vs 182)	0.0014	Positive impact	optimised (258 vs 58)
B Cell	TME-Immune Atlas (GSE156337)	0.00038	Negative impact	optimised (236 vs 134)	0.00553	Negative impact	optimised (25 vs 291)
CD4+	TME-Immune Atlas (GSE156337)	0.01322	Positive impact	optimised (360 vs 10)	0.02376	Positive impact	optimised (8 vs 308)
CD8+	TME-Immune Atlas (GSE156337)	0.04571	Positive impact	optimised (285 vs 85)	0.02344	Negative impact	optimised (16 vs 300)
Treg	TME-Immune Atlas (GSE156337)	0.0001	Negative impact	optimised (58 vs 312)	0.00601	Negative impact	optimised (271 vs 45)
NK Cell	TME-Immune Atlas (GSE156337)	8e-05	Negative impact	optimised (228 vs 142)	0.00142	Negative impact	optimised (134 vs 182)
Fibroblast	TME-Immune Atlas (GSE156337)	0.0013	Negative impact	optimised (125 vs 245)	0.04835	Marginal impact	optimised (67 vs 249)
Endothelial Cell	TME-Immune Atlas (GSE156337)	0.00226	Negative impact	optimised (23 vs 347)	0.02671	Negative impact	optimised (287 vs 29)
Mast Cell	TME-Immune Atlas (GSE156337)	0.10731	No impact	optimised (44 vs 326)	0.00881	Positive impact	optimised (153 vs 163)
Myeloid	TME-Immune Atlas (GSE156337)	0.00027	Negative impact	optimised (6 vs 364)	0.00378	Negative impact	optimised (80 vs 236)
Bi-potent Cells	TME-Immune Atlas (GSE156337)	0	Negative impact	Optimised (104 vs 266)	0.00035	Negative impact	optimised (117 vs 199)

## Sheet: GSE14520
Cell Type	Reference Atlas	Overall Survival (P-value)	Implication	Separation (High vs Low)	Desease-free Survival (P-value)	Implication	Separation (High vs Low)
Alpha-beta T Cell	Normal Atlas (GSE115469)	0.23333	No impact	Median point	0.11293	No impact	Median point
Gamma-delta T Cell	Normal Atlas (GSE115469)	0.06739	No impact	Median point	0.62634	No impact	Median point
Cholangiocyte	Normal Atlas (GSE115469)	4e-05	Negative impact	Median point	0.00535	Negative impact	Median point
Hepatic Stellate Cell	Normal Atlas (GSE115469)	0.11061	No impact	Median point	0.00446	Negative impact	optimised (99 vs 143)
Central Venous LSEC	Normal Atlas (GSE115469)	0.43307	No impact	Median point	0.65746	No impact	Median point
Periportal LSEC	Normal Atlas (GSE115469)	0.00032	Negative impact	optimised (31 vs 211)	0.00822	Negative impact	optimised (124 vs 118)
Inflammatory Macrophage	Normal Atlas (GSE115469)	0.01905	Negative impact	optimised (170 vs 72)	0.03053	Negative impact	optimised (171 vs 71)
Non-inflammatory Macrophage	Normal Atlas (GSE115469)	0.87142	No impact	Median point	0.73979	No impact	Median point
Mature B Cell	Normal Atlas (GSE115469)	0.0251	Positive impact	optimised (170 vs 72)	0.0339	Positive impact	optimised (67 vs 175)
Plasma Cell	Normal Atlas (GSE115469)	6e-05	Negative impact	optimised (45 vs 197)	3e-05	Negative impact	optimised (45 vs 197)
Portal Endothelial Cell	Normal Atlas (GSE115469)	0.55242	No impact	Median point	0.3687	No impact	Median point
NK-like Cell	Normal Atlas (GSE115469)	0.90294	No impact	Median point	0.4492	No impact	Median point
cDC1	TME-Stroma Atlas (GSE146409)	0.0647	No impact	optimised (36 vs 206)	0.22341	No impact	optimised (77 vs 165)
cDC2	TME-Stroma Atlas (GSE146409)	0.05334	No impact	optimised (203 vs 39)	0.11467	No impact	optimised (9 vs 233)
LSEC	TME-Stroma Atlas (GSE146409)	0.76289	No impact	Median point	0.62976	No impact	Median point
Pericyte	TME-Stroma Atlas (GSE146409)	1e-05	Negative impact	optimised (13 vs 229)	0	Negative impact	optimised (14 vs 228)
Stellate Cell	TME-Stroma Atlas (GSE146409)	0.73283	No impact	Median point	0.50724	No impact	Median point
CAF	TME-Stroma Atlas (GSE146409)	0.27507	No impact	Median point	0.06312	No impact	optimised (48 vs 194)
LVEC	TME-Stroma Atlas (GSE146409)	0.02341	Positive impact	optimised (46 vs 196)	0.06716	No impact	Median point
LVECt	TME-Stroma Atlas (GSE146409)	0.18063	No impact	Median point	0.08904	No impact	Median point
SAM	TME-Stroma Atlas (GSE146409)	0.03846	Negative impact	optimised (30 vs 212)	0.05693	No impact	optimised (30 vs 212)
TM1	TME-Stroma Atlas (GSE146409)	0.98436	No impact	Median point	0.94706	No impact	Median point
Kupffer Cell	TME-Stroma Atlas (GSE146409)	0.71493	No impact	Median point	0.93776	No impact	Median point
Proliferation	TME-Stroma Atlas (GSE146409)	0.23549	No impact	Median point	0.39456	No impact	Median point
vSMC	TME-Stroma Atlas (GSE146409)	0.50652	No impact	Median point	0.48152	No impact	Median point
Hepatocytes	TME-Immune Atlas (GSE156337)	0.00324	Positive impact	optimised (106 vs 136)	0.00057	Positive impact	optimised (76 vs 166)
B Cell	TME-Immune Atlas (GSE156337)	0.0372	Negative impact	optimised (138 vs 104)	0.01555	Negative impact	optimised (22 vs 221)
CD4+	TME-Immune Atlas (GSE156337)	0.99356	No impact	Median point	0.98772	No impact	Median point
CD8+	TME-Immune Atlas (GSE156337)	0.14728	No impact	Median point	0.31207	No impact	Median point
Treg	TME-Immune Atlas (GSE156337)	9e-05	Negative impact	optimised (9 vs 233)	0.00096	Negative impact	optimised (116 vs 126)
Fibroblast	TME-Immune Atlas (GSE156337)	0.46564	No impact	Median point	0.00416	Negative impact	optimised (87 vs 155)
NK Cells	TME-Immune Atlas (GSE156337)	0.96331	No impact	Median point	0.90355	No impact	Median point
Mast Cell	TME-Immune Atlas (GSE156337)	0.01178	Negative impact	optimised (168 vs 74)	0.89873	No impact	Median point
Myeloid	TME-Immune Atlas (GSE156337)	0.44804	No impact	Median point	0.18775	No impact	Median point
Bi-potent cells	TME-Immune Atlas (GSE156337)	0.00297	Negative impact	optimised (6 vs 236)	0.00094	Negative impact	optimised (6 vs 236)
